# Supplementary material for: Using Machine Learning to Analyze Molecular Dynamics Simulations of Biomolecules
Source: J Phys Chem B. 2025 May 27;129(22):5375–85. doi: 10.1021/acs.jpcb.4c08824 (PMC12147208; doi:10.1021/acs.jpcb.4c08824)
Supplement: Supplementary file 1 [file jp4c08824_si_001.zip]

Archive with 2 entries (2 files):
- Tutorial.ipynb
- __MACOSX/._Tutorial.ipynb
