# Supplementary material for: Using Machine Learning to Analyze Molecular Dynamics Simulations of Biomolecules
Source: J Phys Chem B. 2025 May 27;129(22):5375–85. doi: 10.1021/acs.jpcb.4c08824 (PMC12147208; doi:10.1021/acs.jpcb.4c08824)
Supplement: Supplementary file 1 [file jp4c08824_si_001.zip › Tutorial.ipynb]

# %% [markdown]
## **Training the Machine Learning models**
----

# %% [markdown]
We will train a random forest model, a logistic regression model, and a Multilayer
Perceptron (MLP) model using the data obtained from our molecular dynamics (MD)
trajectorie. After training these models, we will obtain a dataframe containing information
about the most critical residue pa irs in determining the differences between SARS-CoV-1
and SARS-CoV-2.

# %% [markdown]
# Exercise 1: Data preprocessing

# %% [markdown]
Before we begin with our project, it will be easier if we import all of the required modules into our jupyter notebook upfront. 

If you run this block and don't see any errors, you can proceed without fear that you are missing any required modules in your Python environment.

# %% [code]
import numpy as np
import pandas as pd

import matplotlib.pyplot as plt

from sklearn.ensemble import RandomForestClassifier
from sklearn.linear_model import LogisticRegression
from sklearn.model_selection import train_test_split
from sklearn.utils import resample

import os
import sys
import time

from sklearn.metrics import recall_score,accuracy_score,confusion_matrix, f1_score, precision_score, auc,roc_auc_score,roc_curve, precision_recall_curve
from sklearn.ensemble import RandomForestClassifier
from sklearn.model_selection import train_test_split

from sklearn.utils import resample
from sklearn.model_selection import GridSearchCV,train_test_split
from sklearn.metrics import (recall_score,accuracy_score,confusion_matrix, f1_score, precision_score, auc,roc_auc_score,roc_curve, precision_recall_curve,classification_report)


from sklearn.neural_network import MLPClassifier
from sklearn.ensemble import (RandomForestClassifier,GradientBoostingClassifier)
from sklearn.linear_model import LogisticRegression
from sklearn.gaussian_process import GaussianProcessClassifier

# %% [markdown]
Now, obtain the collection of data from: https://www.dropbox.com/s/t8dmgul8ec7fkne/QBioS2023-tutorial-files.zip?dl=0
This section will describe how we will load and organize these data to prepare for analysis.

By opening the link > QBioS2023-tutorial-files> Tutorial2_ML_inputdata > you should have six files: two samples of both SARS-CoV and SARS-CoV-2 and two files indicating pairs in Cov1 and Cov2, respectively. Upload these files into your google drive, copy the file path and load them in the following section:

# %% [code]
#This assumes the files are in the current directory
data_direct = '/Users/alfiebrownless/Documents/Summer2024/tutorial_paper/tutorial_paper/input-files'
num_runs_each = 1000

#Load datasets and ensure all are the same dimension. Also note that you may need to change the file directory
cov1_run1 = np.load(data_direct + '/cropped_cov1_run1.npy')
# truncate these datasets so that all four runs have the same dimension
cov1_run2 = np.load(data_direct + '/cropped_cov1_run2.npy')
cov2_run1 = np.load(data_direct + '/cropped_cov2_run1.npy')
cov2_run2 = np.load(data_direct + '/cropped_cov2_run1.npy')

#Load data that contains information about pairing between ACE and SARS residues
cov1_pairs = np.loadtxt (data_direct + '/cov1pairs_resids.15.txt', dtype = int )
cov2_pairs = np.loadtxt (data_direct + '/cov2pairs_resids.15.txt', dtype = int )

# %% [markdown]
If you want, you can determine the size of the data by calling \\
`cov1_run1.shape`


# %% [markdown]
Rows correspond to frames of the simulations, and the columns refer to the distances between the residue pair at each frame. The cov1\_pairs and cov2\_pairs arrays tell us which residue pairs are associated with each column of the runs. For example, the first row of the cov1\_pairs array tells us that the pair distances in the first column of the data is referring to residues 21 and 402.

# %% [markdown]
The large data files we have here compiled a series of distances between residues sampled from molecular dynamics simulations. As residues which are closest in physical space are likely to interact and therefore have a greater impact on the dynamics of the interface, it is reasonable to define co-residue importance by an inverse distance relationship, so small distances will yield a large value. We will store the four data files in a pandas data frame (which contains residue distance data) and then take the inverse of each data point to obtain a metric which can be used to calculate residue 'importance'.


# %% [code]
#create concetenated dataframe 
df = pd.DataFrame(np.concatenate((cov1_run1,cov1_run2,cov2_run1,cov2_run2),axis=0))

# %% [markdown]
We concatenate the data frame and set \\
    `axis = 0` to ensure that each row corresponds to one frame only.

# %% [markdown]
The coefficient values in logistic regression and neural network models can be influenced by the scale of input features. To eliminate this unwanted effect, we standardize the pairwise distances before training the models. By doing so, we ensure that each feature has a mean of 0 and a standard deviation of 1, which allows for a more accurate and unbiased comparison of the importance of each feature in the models. This preprocessing step helps improve the performance and interpretability of the models.


# %% [code]
#take inverse to more intuitively quantify residue importance
df = 1/df
#this is the standard scalar
df_scaled = (df-df.mean(axis=0))/df.std(axis=0)

# %% [markdown]
We wish to initiate a supervised learning algorithm. This means that we will need to identify which rows of our dataframe correspond to SARS-CoV and SARS-CoV-2. Our machine learning method will then fit a model that will classify each residue interaction as belonging to SARS-CoV or SARS-CoV-2 with an accuracy of 1. To this end, we can add a column to our dataframe that contains a label associating each row with the respective SARS virus. This will become very important as we will begin to shuffle rows of the dataframe within the next few sections.

# %% [code]
row_bound = num_runs_each*2 #where CoV-1 ends and CoV-2 begins
df_scaled['cov'] = 'cov'
df_scaled.iloc[:row_bound, -1] = 0
df_scaled.iloc[row_bound:, -1] = 1

# %% [markdown]
In this tutorial, it is important to address the issue of highly correlated features when processing MD data. Highly correlated features are variables that exhibit a strong linear relationship with each other, carrying almost the same information. Including all of them in a model can lead to multicollinearity, a problem that makes it challenging to determine the independent effect of each feature on the target variable. To mitigate this issue, it is advisable to remove features with high correlation during data preprocessing (which we will do in the next section). This approach can improve the efficiency and accuracy of our prediction models, leading to more reliable insights into the differences between SARS-CoV and SARS-CoV-2.

# %% [markdown]
We will first define all of our features by all residue distance pairs that we have. We will eventually drop features which are highly correlated. 

# %% [code]
#pull out all features from the dataframe (everything except for the last ID column)

features_pre = df_scaled.iloc[:,:-1]
print('# of features before drop:', features_pre.shape[1]+1) 

# %% [markdown]
We are now going to generate a correlation matrix for our data. We will then remove all columns which contain any (absolute) value above a cutoff threshold. We set our cutoff at 0.9, but this can be adjusted depending on your needs. 
>⏰ This run can take about 4 minutes

# %% [code]
#create correlation matrix - if it is taking too long, increase the min_periods, but know this 
#will lead to worse results
corr_matrix_before = features_pre.corr(min_periods=1).abs()

#set a cutoff threshold (usually 0.9 or 0.85)

cutoff = 0.9

# %% [markdown]
We can plot our correlation matrix to visually inspect how many highly correlated residue pairs we have.

# %% [code]
fig, ax = plt.subplots(1, figsize=(4,4), tight_layout=True)
im = plt.imshow(corr_matrix_before, interpolation='nearest', origin='lower')
cbar = ax.figure.colorbar(im, shrink=0.7, label='Absolute correlation')

# %% [markdown]
We will drop any columns that have a correlation greater than the cutoff value that we set initially. As stated previously, this step is important in order to ensure that our machine-learning algorithms provide accurate results. Exploring the effects of skipping this step is left as a separate exercise for the reader. The algorithm for performing this dropping scenario is as follows:

# %% [code]
#shuffle corr_matrix
arr = np.arange(len(df_scaled.columns)-1)
np.random.shuffle(arr) #there are other functions/method for shuffling these rows, free free to use any that you prefer and compare the results
corr_matrix = corr_matrix_before.iloc[arr,arr]

#select upper triangle of correlation matrix to avoid duplicates in pairs
upper = corr_matrix.where(np.triu(np.ones(corr_matrix.shape), k=1).astype(bool))

#drop highly correlated features based on set threshold
to_drop = [column for column in upper.columns if any(upper[column] > cutoff)]
df_dropped = df_scaled.drop(columns = to_drop)

# %% [markdown]
Print the shape of the new dataframe to see how many features we are left with out of the original 4887.

# %% [code]
print('Number of features after drop is:', df_dropped.shape[1]+1)

# %% [markdown]
For the sake of comparison, we can plot our new correlation matrix as well.

# %% [code]
features_postcorr = df_dropped.iloc[:,:-1]
corr_matrix_after = features_postcorr.corr(min_periods=1).abs()

fig, ax = plt.subplots(1, figsize=(4,4), tight_layout=True)
im = plt.imshow(corr_matrix_after, interpolation='nearest', origin='lower')
cbar = ax.figure.colorbar(im, shrink=0.7, label='Absolute correlation')

# %% [markdown]
We also need to define output dataframes to store the information calculated from our ML analysis. We will initialize a set of dataframes that encompass all of the interacting residues that we want to look at. This will be residues 336-519 for SARS-CoV-2, 323-503 for SARS-CoV, and 21-616 for ACE2.

# %% [code]
#create dfs to store per-residue importance results from the ML algorithms
LR_impo_res_cov2=pd.DataFrame(columns = range(336,519))
RF_impo_res_cov2=pd.DataFrame(columns = range(336,519))
LR_impo_res_cov1=pd.DataFrame(columns = range(323,503))
RF_impo_res_cov1=pd.DataFrame(columns = range(323,503))
LR_impo_res_ace=pd.DataFrame(columns = range(21,616))
RF_impo_res_ace=pd.DataFrame(columns = range(21,616))
mlp_impo_res_cov2=pd.DataFrame(columns = range(336,519))
mlp_impo_res_cov1=pd.DataFrame(columns = range(323,503))
mlp_impo_res_ace=pd.DataFrame(columns = range(21,616))

# %% [markdown]
We are going to look at three different ML methods (LR, RF, and MLP) and compare the outputted importance of each. 
Let's initialize our models as follows. We provide a series of initialization parameters which were previously chosen by performing a parameter sweep and then choosing the best combinations to optimize the accuracy of the models. Try changing these features yourself to see how it affects the output.

# %% [code]
#RF------------------------------
############################################

RF_tuned_params = {'max_depth': 60, #Maximum depth of tree
                   'max_features': 50, #Number of features to consider for best split
                   'min_samples_leaf': 1, #Minimum number of samples required to be at a leaf node
                   'n_estimators': 500,  #Number of trees in the forest
                   'n_jobs': -1, #Number of jobs to run in parallel (-1 = all processors)
                   'random_state': 42
                  }

RF = RandomForestClassifier().set_params(**RF_tuned_params)
#RF------------------------------
############################################

#LR------------------------------
############################################

LR_tuned_params = {'C': 1, #Inverse of regulation strength (smaller = stronger regularization)
                   'penalty': 'l1', #Norm of the penalty
                   'solver': 'liblinear', #Optimization algorithm, liblinear is useful for binary classification
                   'random_state': 42
                  }

LR = LogisticRegression().set_params(**LR_tuned_params)

#LR------------------------------
###########################################

#MLP-----------------------------
############################################
MLP_tuned_params = {'hidden_layer_sizes': (55), #Number of neurons in the hidden layer
                    'activation': 'relu', #Activation function for hidden layer, relu = f(x) = max(0,x)
                    'solver': 'adam', #Solver for weight optimization, adam = stochastic gradient-based optimizer
                    'max_iter': 1000 #Max number of iterations, solver will proceed until convergence or until max_iter
                   }

MLP = MLPClassifier(**MLP_tuned_params)
#MLP-----------------------------
############################################

# %% [markdown]
Before continuing we will need to implement a method to sum the importance of residues across all pairs.

# %% [markdown]
# Exercise: Calculating residue importance

# %% [markdown]
Given an array of importances across pairs, we want to generate one array that contains the residue numbers (no repeats), then cycle through the entire vector, summing the importance for each respective residue. Finally, we will normalize these vectors so that the maximum value of importance is 1.

We can create a similar function which utilizes average importances, rather than summed importances. Try both and see how the results change.
  

# %% [code]
def sum_elements(i_array):
    #calculate residue importance
    
    resid = []
    for i in i_array:
        if i[0] not in resid:
            resid.append(i[0]) #get array of residues with no repeats
    import_sum = []
    for i in resid:
        su = 0
        #n = 0 Uncomment for averages
        for j in i_array:
            if j[0] == i:
                #n += 1 Uncomment for averages
                su = su + j[1]
        import_sum.append([i,su])
        #Replace with #import_ave.append([i,su/n]) to use averages instead of sums
    import_sum = np.array(import_sum)
    xmax, ymax = import_sum.max(axis=0)
    import_sum[:,1] /= ymax
    import_sum = import_sum[import_sum[:,0].argsort()]
    return import_sum

# %% [markdown]
# Exercise: Developing a trained logistic regression model and evaluating performance

# %% [markdown]
Here we train and evaluate our logistic regression model.

# %% [code]
#create a dataframe to store test set performance
f1,prec,recall,acc,ROC_AUC,conf = ([],[],[],[],[],[])

for run in range(0,20):

    #correlation matrix shuffling and dropping

    #shuffle corr_matrix
    arr = np.arange(len(df_scaled.columns)-1)
    np.random.shuffle(arr)
    corr_matrix = corr_matrix_before.iloc[arr,arr]
    
    #select upper triangle of correlation matrix
    upper = corr_matrix.where(np.triu(np.ones(corr_matrix.shape), k=1).astype(bool))
    
    #drop highly correlated features based on set threshold
    to_drop = [column for column in upper.columns if any(upper[column] > cutoff)]
    df_dropped = df_scaled.drop(columns = to_drop)
    
    ########LR part
    X = df_dropped.iloc[:,:-1]
    y = df_dropped['cov']

    X, y = X.to_numpy(),y.to_numpy()
    
    df_lr_coef = pd.DataFrame(columns = df_dropped.columns[:-1])
    
    X_train, X_test, y_train, y_test = train_test_split(X,y,test_size = 0.20, random_state = 42) #same random_state as previous GS

    y_test_compare = y_test
    for rndm_state in range(0,10) :
        X_train_resampl,y_train_resampl = resample(X_train,y_train, n_samples=len(X_train), random_state=rndm_state)
    
        y_train_resampl=y_train_resampl.astype('int')
        
        #evaluate the performance of LR, hyperparameters were tuned for an accuracy of 1

        LR.fit(X_train_resampl, y_train_resampl.ravel())
 

        y_pred = LR.predict(X_test)
    
        y_test_compare = y_test_compare.astype(int)
        y_pred = y_pred.astype(int)

        
        acc.append(accuracy_score(y_test_compare, y_pred))
        f1.append(f1_score(y_test_compare, y_pred))
        prec.append(precision_score(y_test_compare, y_pred))
        recall.append(recall_score(y_test_compare, y_pred))
        ROC_AUC.append(roc_auc_score(y_test_compare, y_pred))

        new_data = pd.DataFrame(LR.coef_, columns=df_dropped.columns[:-1])
        df_lr_coef = pd.concat([df_lr_coef, new_data], ignore_index=True)
        
    df_lr_coef_mean_abs = abs(df_lr_coef.mean().to_frame().T)
    
    #assign importance to per-residue
    cov1_impor_resids = []
    cov2_impor_resids = []
    ace_impor_resids = []
    
    for col in df_lr_coef_mean_abs.columns.values:   
        importance = df_lr_coef_mean_abs.at[0,col]    
        ace_impor_resids.append([cov1_pairs[col][0],importance])
        cov1_impor_resids.append([cov1_pairs[col][1],importance])
        cov2_impor_resids.append([cov2_pairs[col][1],importance])

    #use our previously written sum importance function
    lr_cov2_impor_resids_sum = sum_elements(cov2_impor_resids)
    lr_cov1_impor_resids_sum = sum_elements(cov1_impor_resids)
    lr_ace_impor_resids_sum = sum_elements(ace_impor_resids)
    
    #append to df
    LR_impo_res_cov2 = pd.concat([LR_impo_res_cov2, pd.DataFrame(np.reshape(lr_cov2_impor_resids_sum[:, 1], (1, len(lr_cov2_impor_resids_sum))), columns=lr_cov2_impor_resids_sum[:, 0])], ignore_index=True)
    LR_impo_res_cov1 = pd.concat([LR_impo_res_cov1, pd.DataFrame(np.reshape(lr_cov1_impor_resids_sum[:, 1], (1, len(lr_cov1_impor_resids_sum))), columns=lr_cov1_impor_resids_sum[:, 0])], ignore_index=True)
    LR_impo_res_ace = pd.concat([LR_impo_res_ace, pd.DataFrame(np.reshape(lr_ace_impor_resids_sum[:, 1], (1, len(lr_ace_impor_resids_sum))), columns=lr_ace_impor_resids_sum[:, 0])], ignore_index=True)

# %% [markdown]
We can measure how well our model predicts our SARS labels by different metrics. Let's look at the recall metric specifically.

# %% [code]
#Plot accuracy calculated from training the earlier model

x = np.linspace(0, len(acc), len(acc))
fig = plt.subplots(figsize=(8,2))
plt.scatter(x,acc, color='k', s=20)
plt.ylim(0,1.1)

# %% [markdown]
# Exercise: Developing a trained random forest model

# %% [code]
#create a dataframe to store test set performance
f1,prec,recall,acc,ROC_AUC,conf = ([],[],[],[],[],[])

for run in range(0,20):

    #correlation matrix shuffling and dropping

    #shuffle corr_matrix
    arr = np.arange(len(df_scaled.columns)-1)
    np.random.shuffle(arr)
    corr_matrix = corr_matrix_before.iloc[arr,arr]
    
    #select upper triangle of correlation matrix
    upper = corr_matrix.where(np.triu(np.ones(corr_matrix.shape), k=1).astype(bool))
    
    #drop highly correlated features based on set threshold
    to_drop = [column for column in upper.columns if any(upper[column] > cutoff)]
    df_dropped = df_scaled.drop(columns = to_drop)
    
    ########LR part
    X = df_dropped.iloc[:,:-1]
    y = df_dropped['cov']
    
    X, y = X.to_numpy(),y.to_numpy()
    num_features = X.shape[1]

    df_rf_coef = pd.DataFrame(columns = df_dropped.columns[:-1])
    
    X_train, X_test, y_train, y_test = train_test_split(X,y,test_size = 0.20, random_state = 42) #same random_state as previous GS
    for rndm_state in range(0,1) :
        X_train_resampl,y_train_resampl = resample(X_train,y_train, n_samples=len(X_train), random_state=rndm_state)
    
        y_train_resampl=y_train_resampl.astype('int')
        
        #evaluate the performance of RF, hyperparameters were tuned for an accuracy of 1

        RF.fit(X_train_resampl, y_train_resampl.ravel())
 

        y_pred = RF.predict(X_test)
        
        y_test_compare = y_test_compare.astype(int)
        y_pred = y_pred.astype(int)
        
        acc.append(accuracy_score(y_test_compare, y_pred))
        f1.append(f1_score(y_test_compare, y_pred))
        prec.append(precision_score(y_test_compare, y_pred))
        recall.append(recall_score(y_test_compare, y_pred))
        ROC_AUC.append(roc_auc_score(y_test_compare, y_pred))

        new_data = pd.DataFrame(np.reshape(RF.feature_importances_, (1,num_features)), columns = df_dropped.columns[:-1])
        df_rf_coef = pd.concat([df_rf_coef, new_data], ignore_index=True)

    df_rf_coef_mean_abs = abs(df_rf_coef.mean().to_frame().T)
    
    #assign importance to per-residue
    cov1_impor_resids = []
    cov2_impor_resids = []
    ace_impor_resids = []
    
    for col in df_rf_coef_mean_abs.columns.values:   
        importance = df_rf_coef_mean_abs.at[0,col]    
        ace_impor_resids.append([cov1_pairs[col][0],importance])
        cov1_impor_resids.append([cov1_pairs[col][1],importance])
        cov2_impor_resids.append([cov2_pairs[col][1],importance])

    #use our previously written sum importance function
    rf_cov2_impor_resids_sum = sum_elements(cov2_impor_resids)
    rf_cov1_impor_resids_sum = sum_elements(cov1_impor_resids)
    rf_ace_impor_resids_sum = sum_elements(ace_impor_resids)
    
    #append to df
    RF_impo_res_cov2 = pd.concat([RF_impo_res_cov2, pd.DataFrame(np.reshape(rf_cov2_impor_resids_sum[:, 1], (1, len(rf_cov2_impor_resids_sum))), columns=rf_cov2_impor_resids_sum[:, 0])], ignore_index=True)
    RF_impo_res_cov1 = pd.concat([RF_impo_res_cov1, pd.DataFrame(np.reshape(rf_cov1_impor_resids_sum[:, 1], (1, len(rf_cov1_impor_resids_sum))), columns=rf_cov1_impor_resids_sum[:, 0])], ignore_index=True)
    RF_impo_res_ace = pd.concat([RF_impo_res_ace, pd.DataFrame(np.reshape(rf_ace_impor_resids_sum[:, 1], (1, len(rf_ace_impor_resids_sum))), columns=rf_ace_impor_resids_sum[:, 0])], ignore_index=True)

# %% [markdown]
Let's again plot our accuracy metrics.

# %% [code]
#Plot accuracy calculated from training the earlier model

x = np.linspace(0, len(acc), len(acc))
fig = plt.subplots(figsize=(8,2))
plt.scatter(x,acc, color='k', s=20)
plt.ylim(0,1.1)

# %% [markdown]
# Exercise: Developing a trained multilayer perceptron model

# %% [code]
###MLP section

#create a list to store test set performance
acc = []

#run 20 times
for run in range(0,20):
    #shuffle corr_matrix
    arr = np.arange(len(df_scaled.columns)-1)
    np.random.shuffle(arr)
    corr_matrix = corr_matrix_before.iloc[arr,arr]

    #keeping the upper (right) triangular matrix without the main diagonal
    upper = corr_matrix.where(np.triu(np.ones(corr_matrix.shape), k=1).astype(bool))
    
    #removed a column (i.e., feature), if any element(s) in the column of the upper triangular matrix is/are 
    #larger than the threshold value
    to_drop = [column for column in upper.columns if any(upper[column] > cutoff)]
    df_dropped = df_scaled.drop(columns = to_drop)
    X = df_dropped.iloc[:,:-1]
    y = df_dropped['cov']
    
    if type(X) is not np.ndarray:
        X, y = X.to_numpy(),y.to_numpy()
    else:
        print('X,y already converted to ndarray')
        
    #convert labels to one hot code for MLP
    one_hot_y = y[:,None] == np.array([1,2])
    X_train, X_test, y_train, y_test = train_test_split(X,one_hot_y,test_size = 0.20, random_state = 666) 
    
    clf = MLP.fit(X_train, y_train)
    
    y_pred = MLP.predict(X_test)
    
    acc.append(accuracy_score(y_test, y_pred))


    ####Layer-Wise Relevance Propagation    
    #Feature importance was extracted from MLP using Layer-Wise Relevance Propagation (LRP)
    W = clf.coefs_
    B = clf.intercepts_
    L = len(W)   
    A = [X]+[None]*L
    for l in range(L):
        A[l+1] = np.maximum(0,A[l].dot(W[l])+B[l])
        
    R = [None]*L + [A[L]*one_hot_y]
    
    #LRP propagates relevance R from the output layer to the input layer thought the weights of the network and
    #neural activations. The propagation follows the LPR-0 rule
    for l in range(0,L)[::-1]:    
        w = W[l]
        b = B[l]     
        z = A[l].dot(w)+b
        s = R[l+1] / z               
        c = s.dot(w.T)               
        R[l] = A[l]*c       
    
    #get each feature importance
    df_mlp_coef = pd.DataFrame(np.reshape(R[0].mean(axis=0), (1,X.shape[1])), columns = df_dropped.columns[:-1])
    
    #assign importance from features to each residue with sum_elements method and cov1,2_pairs datasets.
    cov1_impor_resids = []
    cov2_impor_resids = []
    ace_impor_resids = []
    
    for col in df_mlp_coef.columns.values:
        importance = df_mlp_coef.at[0,col]
        ace_impor_resids.append([cov1_pairs[col][0],importance])
        cov1_impor_resids.append([cov1_pairs[col][1],importance])
        cov2_impor_resids.append([cov2_pairs[col][1],importance])

    #use our sum elements function to determine residue importance   
    mlp_cov2_impor_resids_sum = sum_elements(cov2_impor_resids)
    mlp_cov1_impor_resids_sum = sum_elements(cov1_impor_resids)
    mlp_ace_impor_resids_sum = sum_elements(ace_impor_resids)

    mlp_impo_res_cov2 = pd.concat([mlp_impo_res_cov2, pd.DataFrame(np.reshape(mlp_cov2_impor_resids_sum[:, 1], (1, len(mlp_cov2_impor_resids_sum))), columns=mlp_cov2_impor_resids_sum[:, 0])], ignore_index=True)
    mlp_impo_res_cov1 = pd.concat([mlp_impo_res_cov1, pd.DataFrame(np.reshape(mlp_cov1_impor_resids_sum[:, 1], (1, len(mlp_cov1_impor_resids_sum))), columns=mlp_cov1_impor_resids_sum[:, 0])], ignore_index=True)
    mlp_impo_res_ace = pd.concat([mlp_impo_res_ace, pd.DataFrame(np.reshape(mlp_ace_impor_resids_sum[:, 1], (1, len(mlp_ace_impor_resids_sum))), columns=mlp_ace_impor_resids_sum[:, 0])], ignore_index=True)


# %% [code]
#Plot accuracy calculated from training the earlier model

x = np.linspace(0, len(acc), len(acc))
fig = plt.subplots(figsize=(8,2))
plt.scatter(x,acc, color='k', s=20)
plt.ylim(0,1.1)

# %% [markdown]
# Exercise: Plotting and interpreting results

# %% [markdown]
After your code has been run, clean the data (change any NaN values to zeros).

# %% [code]
RF_impo_res_cov2 = RF_impo_res_cov2.fillna(0)
LR_impo_res_cov2 = LR_impo_res_cov2.fillna(0)
mlp_impo_res_cov2 = mlp_impo_res_cov2.fillna(0)
RF_impo_res_cov1 = RF_impo_res_cov1.fillna(0)
LR_impo_res_cov1 = LR_impo_res_cov1.fillna(0) 
mlp_impo_res_cov1 = mlp_impo_res_cov1.fillna(0)
RF_impo_res_ace = RF_impo_res_ace.fillna(0)
LR_impo_res_ace = LR_impo_res_ace.fillna(0)
mlp_impo_res_ace = mlp_impo_res_ace.fillna(0)

# %% [markdown]
Now that we have several dataframes of residue importances calculated from three different ML algorithms, we will analyze these data and determine which residues are crucial when determining the difference between binding affinity (and thus, in part, transmissibility) in SARS-CoV-2 versus SARS-CoV. 

# %% [markdown]
Plot the results of residue importance for the different ML methods we tested and determine which residues appear to have the highest importance for this system (these values are saved in the XX\_impo\_res\_cov2 dataframes). Take the mean of each of these dataframes (dataframe.mean()), and then plot them using matplotlib. Here, we are going to consider residues with an importance greater than 0.7 for further analysis; indicate this cutoff on your figure (we suggest using *plt.hlines*).

# %% [code]
#get the final plot
LR_impo_res_cov2.mean().plot(figsize = (10,3), linewidth=2.0, color= 'deepskyblue', label='LR')
RF_impo_res_cov2.mean().plot(figsize = (10,3), linewidth=2.0, color='blue', label='RF')
mlp_impo_res_cov2.mean().plot(figsize = (10,3), xlim=(390, 519), linewidth=2.0, color = 'midnightblue', label='MLP')
#plt.savefig(output_dir +'per-residue_importance_all.ave_20.eps', format='eps')
plt.hlines(0.7,390, 519,linestyles='dotted', colors='k', linewidth=2)

plt.xlabel('Residue number', fontsize=12, fontweight='bold')
plt.ylabel('Residue importance', fontsize=12, fontweight='bold')

plt.legend(frameon=True, edgecolor='k', framealpha=1)


plt.savefig('Residue_importance.png', dpi=600, bbox_inches='tight')
